# Supplementary material for: A Novel Indole Derivative with Superior Photophysical Performance for Fluorescent Probe, pH-Sensing, and Logic Gates
Source: Int J Mol Sci. 2023 Jan 15;24(2):1711. doi: 10.3390/ijms24021711 (PMC9860819; doi:10.3390/ijms24021711)
Supplement: Supplementary file 1 [file ijms-24-01711-s001.zip]

Archive with 1 entries (1 files):
- ijms-1956891-supplementary.pdf
